# Supplementary material for: Identification of unusual oxysterols and bile acids with 7-oxo or 3β,5α,6β-trihydroxy functions in human plasma by charge-tagging mass spectrometry with multistage fragmentation
Source: J Lipid Res. 2018 Apr 6;59(6):1058–70. doi: 10.1194/jlr.D083246 (PMC5983402; doi:10.1194/jlr.D083246)
Supplement: Supplemental Data [file 10.1194_D083246_jlr.D083246-2.xlsx]

## Sheet: Sheet1
Supplemental Table S1. Sterol nomenclature, abbreviations and sources
Common Name	Systematic Name	Trivial Abbreviation	Systematic Abbreviation	Mass	LipiMaps ID	Source	Note
7-Dehydrocholesterol	Cholesta-5,7-dien-3β-ol	7-DHC	C5,7-3β-ol	384.339	LMST01010069	Avanti
Cholesterol	Cholest-5-en-3β-ol	C	C5-3β-ol	386.355	LMST01010001	Avanti
[25,26.26,26,27,27,27-2H7]Cholesterol	[25,26.26,26,27,27,27-2H7]Cholest-5-en-3β-ol	[2H7]C	[2H7]C5-3β-ol	393.399	LMST01010093	Avanti
3β-Hydroxy-7-oxochol-5-enoic acid	3β-Hydroxy-7-oxochol-5-en-24-oic acid	3βH,7O-Δ5-BA	BA5-3β-ol-7-one	388.261	LMST04010394	NA	1. Presumptive identification based on exact mass and MSn spectra
7α-Hydroxy-3-oxochol-4-enoic acid	7α-Hydroxy-3-oxochol-4-en-24-oic acid	7αH,3O-Δ4-BA	BA4-7α-ol-3-one	388.2614	LMST04010239	KI	2. Kind gift from Dr Jan Sjövall of Karolinska Institutet
3β,7α-Dihydroxychol-5-enoic acid	3β,7α-Dihydroxychol-5-en-24-oic acid	3β,7α-diH-Δ5-BA	BA5-3β,7α-diol	390.277	LMST04010217	KI	2. Kind gift from Dr Jan Sjövall of Karolinska Institutet
3β,7β-Dihydroxychol-5-enoic acid	3β,7β-Dihydroxychol-5-en-24-oic acid	3β,7β-diH-Δ5-BA	BA5-3β,7β-diol	390.277	LMST04010218	KI	2. Kind gift from Dr Jan Sjövall of Karolinska Institutet
7-Oxocholesterol	3β-Hydroxycholest-5-en-7-one	7-OC	C5-3β-ol-7-one	400.334	LMST01010049	Avanti
[25,26.26,26,27,27,27-2H7]7-Oxocholesterol	[25,26.26,26,27,27,27-2H7]3β-Hydroxycholest-5-en-7-one	[2H7]7-OC	[2H7]C5-3β-ol-7-one	407.378	LMST01010005	Avanti
7α-Hydroxycholest-4-en-3-one	7α-Hydroxycholest-4-en-3-one	7α-HCO	C4-7α-ol-3-one	400.334	LMST01010271	Avanti
[25,26.26,26,27,27,27-2H7]7α-Hydroxycholest-4-en-3-one	[25,26.26,26,27,27,27-2H7]7α-Hydroxycholest-4-en-3-one	[2H7]7α-HCO	[2H7]C4-7α-ol-3-one	407.378	LMST01010362	Avanti	3. Synthesised from Avanti supplied [2H7]C5-3β,7α-diol
[25,26.26,26,27,27,27-2H7]22R-Hydroxycholest-4-en-3-one	[25,26.26,26,27,27,27-2H7]22R-Hydroxycholest-4-en-3-one	[2H7]22R-HCO	[2H7]C4-22R-ol-3-one	407.378	NA	Avanti	4. Synthesised from Avanti supplied [2H7]C5-3β,22R-diol
[26,26,26,27,27,27-2H6]25-HydroxyvitaminD3	9,10-secocholesta-5Z,7E,10(19)-triene-3S,25-diol	[2H6]25H-VitD3	9,10-seco-C5,7,10-3S,25-diol	406.372	NA	Medical Isotopes, Inc.
5,6-Epoxycholesterol	3β-Hydroxycholestan-5α/β,6-epoxide	5,6-EC	C-3β-ol-5α/β,6-epoxide	402.35	LMST01010011/LMST01010010	NA
5α,6-Epoxycholesterol	3β-Hydroxycholestan-5α,6-epoxide	5α,6-EC	C-3β-ol-5α,6-epoxide	402.35	LMST01010011	Avanti
[25,26,26,26,27,27,27-2H7]5α,6-Epoxycholesterol	[25,26,26,26,27,27,27-2H7]3β-Hydroxycholestan-5α,6-epoxide	[2H7]5α,6-EC	[2H7]C-3β-ol-5α,6-epoxide	409.394	LMST01010004	Avanti
5β,6-Epoxycholesterol	3β-Hydroxycholestan-5β,6-epoxide	5β,6-EC	C-3β-ol-5β,6-epoxide	402.35	LMST01010010	Avanti
6β-Hydroxycholesterol	Cholest-4-ene-3β,6β-diol	6β-HC	C4-3β,6β-diol	402.35	NA	KI	2. Kind gift from Dr Jan Sjövall of Karolinska Institutet
7α-Hydroxycholesterol	Cholest-5-en-3β,7α-diol	7α-HC	C5-3β,7α-diol	402.35	LMST01010013	Avanti
[25,26.26,26,27,27,27-2H7]7α-Hydroxycholesterol	[25,26.26,26,27,27,27-2H7]Cholest-5-en-3β,7α-diol	[2H7]7α-HC	[2H7]C5-3β,7α-diol	409.394	LMST01010006	Avanti
7β-Hydroxycholesterol	Cholest-5-en-3β,7β-diol	7β-HC	C5-3β,7β-diol	402.35	LMST01010047	Avanti
[25,26.26,26,27,27,27-2H7]22R-Hydroxycholesterol	[25,26.26,26,27,27,27-2H7]Cholest-5-en-3β,22R-diol	[2H7]22R-HC	[2H7]C5-3β,22R-diol	409.394	LMST01010144	Avanti
24S-Hydroxycholesterol	Cholest-5-en-3β,24S-diol	24S-HC	C5-3β,24S-diol	402.35	LMST01010019	Avanti
[25,26.26,26,27,27,27-2H7]24R/S-Hydroxycholesterol	[25,26.26,26,27,27,27-2H7]Cholest-5-en-3β,24R/S-diol	[2H7]24R/S-HC	[2H7]C5-3β,24R/S-diol	409.394	NA	Avanti
25-Hydroxycholesterol	Cholest-5-en-3β,25-diol	25-HC	C5-3β,25-diol	402.35	LMST01010018	Avanti
(25R)26-Hydroxycholesterol (27-Hydroxycholesterol)	Cholest-5-en-3β,(25R)26-diol	26-HC	C5-3β,(25R)26-diol	402.35	LMST01010088	Avanti
3β,5α,6β-Trihydroxycholanoic acid	3β,5α,6β-Trihydroxycholan-24-oic acid	3β,5α,6β-triHBA	BA-3β,5α,6β-triol	408.288	LMST04010339	WU	5. Kind gift from Dr Douglas Covey of Washington University
7α,12α-Dihydroxycholest-4-en-3-one	7α,12α-Dihydroxycholest-4-en-3-one	7α,12α-diHCO	C4-7α,12α-diol-3-one	416.329	LMST04030114	TCR	6. Synthesised from TCR supplied C5-3β,7α,12α-triol
7α,24S-Dihydroxycholest-4-en-3-one	7α,24S-Dihydroxycholest-4-en-3-one	7α,24S-diHCO	C4-7α,24S-diol-3-one	416.329	LMST04030216	Avanti	7. Synthesised from Avanti supplied C5-3β,7α,24S-triol
7α,25-Dihydroxycholest-4-en-3-one	7α,25-Dihydroxycholest-4-en-3-one	7α,25-diHCO	C4-7α,25-diol-3-one	416.329	LMST04030107	Avanti	8. Synthesised from Avanti supplied C5-3β,7α,25-triol
7α,(25R)26-Dihydroxycholest-4-en-3-one	7α,(25R)26-Dihydroxycholest-4-en-3-one	7α,26-diHCO	C4-7α,(25R)26-diol-3-one	416.329	NA	Avanti	9. Synthesised from Avanti supplied C5-3β,7α,(25R)26-triol, if stereochemistry at C-25 is not indicated it is assumed to be 25R
25-Hydroxy-7-oxocholesterol	3β,25-Dihydroxycholest-5-en-7-one	25H,7O-C	C5-3β,25-diol-7-one	416.329	NA	Avanti
(25R)26-Hydroxy-7-oxocholesterol (27-Hydroxy-7-oxocholesterol)	3β,(25R)26-Dihydroxycholest-5-en-7-one	26H,7O-C	C5-3β,(25R)26-diol-7-one	416.329	LMST04030180	Avanti	10. If stereochemistry at C-25 is not indicated it is assumed to be 25R
Cholestane-3β,5α,6β-triol	Cholestane-3β,5α,6β-triol	3β,5α,6β-triol	C-3β,5α,6β-triol	420.36	LMST01010052	Avanti
[25,26,26,26,27,27,27-[2H7]Cholestane-3β,5α,6β-triol	[25,26,26,26,27,27,27-[2H7]Cholestane-3β,5α,6β-triol	[2H7]3β,5α,6β-triol	[2H7]C-3β,5α,6β-triol	427.404	NA	Avanti
7α,12α-Dihydroxycholesterol	Cholest-5-ene-3β,7α,12α-triol	7α,12α-diHC	C5-3β,7α,12α-triol	418.345	LMST04030165	TCR
7α,24S-Dihydroxycholesterol	Cholest-5-ene-3β,7α,24S-triol	7α,24S-diHC	C5-3β,7α,24S-triol	418.345	LMST04030168	Avanti
7α,25-Dihydroxycholesterol	Cholest-5-ene-3β,7α,25-triol	7α,25-diHC	C5-3β,7α,25-triol	418.345	LMST04030166	Avanti
[26,26,26,27,27,27-2H6]7α,25-Dihydroxycholesterol	[26,26,26,27,27,27-2H6]Cholest-5-ene-3β,7α,25-triol	[2H6]7α,25-diHC	[2H6]C5-3β,7α,25-triol	424.382	NA	Avanti
7α,(25R)26-Dihydroxycholesterol (7α,27-Dihydroxycholesterol)	Cholest-5-ene-3β,7α,(25R)26-triol	7α,26-diHC	C5-3β,7α,(25R)26-triol	418.345	NA	Avanti	10. If stereochemistry at C-25 is not indicated it is assumed to be 25R
7β,25-Dihydroxycholesterol	Cholest-5-ene-3β,7β,25-triol	7β,25-diHC	C5-3β,7β,25-triol	418.345	NA	Avanti
7β,(25R)26-Dihydroxycholesterol (7β,27-Dihydroxycholesterol)	Cholest-5-ene-3β,7β,(25R)26-triol	7β,26-diHC	C5-3β,7β,(25R)26-triol	418.345	LMST04030178	Avanti	10. If stereochemistry at C-25 is not indicated it is assumed to be 25R
3β-Hydroxy-7-oxocholest-5-en-(25R)26-oic acid	3β-Hydroxy-7-oxocholest-5-en-(25R)26-oic acid	3βH,7O-CA	(25R)CA5-3β-ol-7-one	430.308	LMST04030215	Avanti	10.If stereochemistry at C-25 is not indicated it is assumed to be 25R
3β-Hydroxy-7-oxocholest-5-en-(25S)26-oic acid	3β-Hydroxy-7-oxocholest-5-en-(25S)26-oic acid	3βH,7O-CA(25S)	(25S)CA5-3β-ol-7-one	430.308	NA	NA	11. Abundant in patients with Acyl CoA Oxidase 2 deficiency
7α-Hydroxy-3-oxocholest-4-en-(25R)26-oic acid	7α-Hydroxy-3-oxocholest-4-en-(25R)26-oic acid	7αH,3O-CA	(25R)CA4-7α-ol-3-one	430.308	NA	Avanti	10. If stereochemistry at C-25 is not indicated it is assumed to be 25R
7α-Hydroxy-3-oxocholest-4-en-(25S)26-oic acid	7α-Hydroxy-3-oxocholest-4-en-(25S)26-oic acid	7αH,3O-CA(S)	(25S)CA4-7α-ol-3-one	430.308	NA	NA	11. Abundant in patients with Acyl CoA Oxidase 2 deficiency
[7β-2H1]7α-Hydroxy-3-oxocholest-4-en-(25R/S)26-oic acid	[7β-2H1]7α-Hydroxy-3-oxocholest-4-en-(25R/S)26-oic acid	[2H1]7αH,3O-CA	[2H1](25R/S)CA4-7α-ol-3-one	431.315	NA	Avanti	12. Synthesised from Avanti suppliedd [3α,7β-2H2](25R/S)CA5-3β,7α-diol
3β,7α-Dihydroxycholest-5-en-(25R)26-oic acid	3β,7α-Dihydroxycholest-5-en-(25R)26-oic acid	3β,7α-diHCA	(25R)CA5-3β,7α-diol	432.324	NA	Avanti	10. If stereochemistry at C-25 is not indicated it is assumed to be 25R
3β,7α-Dihydroxycholest-5-en-(25S)26-oic acid	3β,7α-Dihydroxycholest-5-en-(25S)26-oic acid	3β,7α-diHCA(25S)	(25S)CA5-3β,7α-diol	432.324	NA	NA	11. Abundant in patients with Acyl CoA Oxidase 2 deficiency
[3α,7β-2H2]3β,7α-Dihydroxycholest-5-en-(25R/S)26-oic acid	[3α,7β-2H2]3β,7α-Dihydroxycholest-5-en-(25R/S)26-oic acid	[2H2]3β,7α-diHCA	[2H2](25R/S)CA5-3β,7α-diol	434.337	NA	Avanti
3β,7β-Dihydroxycholest-5-en-(25R)26-oic acid	3β,7β-Dihydroxycholest-5-en-(25R)26-oic acid	3β,7β-diHCA	(25R)CA5-3β,7β-diol	432.324	NA	Avanti	10. If stereochemistry at C-25 is not indicated it is assumed to be 25R
3β,7β-Dihydroxycholest-5-en-(25S)26-oic acid	3β,7β-Dihydroxycholest-5-en-(25S)26-oic acid	3β,7β-diHCA(25S)	(25S)CA5-3β,7β-diol	432.324	NA	NA	11. Abundant in patients with Acyl CoA Oxidase 2 deficiency
3β,22,25-Trihydroxycholest-5-en-24-one	3β,22,25-Trihydroxycholest-5-en-24-one	3β,22,25-triH,24O-C	C5-3β,22,25-triol-24-one	432.324	NA	NA	1.Presumptive identification based on exact mass and MSn spectra
Cholestane-3β,5α,6β,(25R)26-tretrol	Cholestane-3β,5α,6β,(25R)26-tretrol	3β,5α,6β,26-tetrol	C-3β,5α,6β,(25R)26-tetrol	436.355	NA	NA	13. Presumptive identification based on exact mass and MSn spectra. If stereochemistry at C-25 is not indicated it is assumed to be 25R
3β,24-Dihydroxy-7-oxocholest-5-en-26-oic acid	3β,24-Dihydroxy-7-oxocholest-5-en-26-oic acid	3β,24-diH,7O-CA	CA5-3β,24-diol-7-one	446.303	NA	NA	13. Presumptive identification based on exact mass and MSn spectra. If stereochemistry at C-25 is not indicated it is assumed to be 25R
7α,12α-Dihydroxy-3-oxocholest-4-en-(25R)26-oic acid	7α,12α-Dihydroxy-3-oxocholest-4-en-(25R)26-oic acid	7α,12α-diH,3O-CA	(25R)CA4-7α,12α-diol-3-one	446.303	LMST04030150	NA	13. Presumptive identification based on exact mass and MSn spectra. If stereochemistry at C-25 is not indicated it is assumed to be 25R
7α,24S-Dihydroxy-3-oxocholest-4-en-(25R)26-oic acid	7α,24S-Dihydroxy-3-oxocholest-4-en-(25R)26-oic acid	7α,24S-diH,3O-CA	(25R)CA4-7α,24S-diol-3-one	446.303	NA	Avanti	14. Synthesised from Avanti supplied (25R)CA5-3β,7α,24S-triol. If stereochemistry at C-25 is not indicated it is assumed to be 25R
7α,25-Dihydroxy-3-oxocholest-4-en-26-oic acid	7α,25-Dihydroxy-3-oxocholest-4-en-26-oic acid	7α,25-diH,3O-CA	CA4-7α,25-diol-3-one	446.303	NA	Avanti	15. Synthesised from Avanti supplied CA5-3β,7α,25-triol
3β,7α,12α-Trihydroxycholest-5-en-(25R)26-oic acid	3β,7α,12α-Trihydroxycholest-5-en-(25R)26-oic acid	3β,7α,12α-triHCA	(25R)CA5-3β,7α,12α-triol	448.319	NA	NA	13. Presumptive identification based on exact mass and MSn spectra. If stereochemistry at C-25 is not indicated it is assumed to be 25R
3β,7α,24S-Trihydroxycholest-5-en-(25R)26-oic acid	3β,7α,24S-Trihydroxycholest-5-en-(25R)26-oic acid	3β,7α,24S-triHCA	(25R)CA5-3β,7α,24S-triol	448.319	NA	Avanti	10. If stereochemistry at C-25 is not indicated it is assumed to be 25R
3β,7α,25-Trihydroxycholest-5-en-26-oic acid	3β,7α,25-Trihydroxycholest-5-en-26-oic acid	3β,7α,25-triHCA	CA5-3β,7α,25-triol	448.319	NA	Avanti
3β,7β,24-Trihydroxycholest-5-en-26-oic acid	3β,7β,24-Trihydroxycholest-5-en-26-oic acid	3β,7β,24-triHCA	CA5-3β,7β,24-triol	448.319	NA	NA	13. Presumptive identification based on exact mass and MSn spectra. If stereochemistry at C-25 is not indicated it is assumed to be 25R
3β,7β,25-Trihydroxycholest-5-en-26-oic acid	3β,7β,25-Trihydroxycholest-5-en-26-oic acid	3β,7β,25-triHCA	CA5-3β,7β,25-triol	448.319	NA	NA	1.Presumptive identification based on exact mass and MSn spectra
3β,5α,6β-Trihydroxycholestan-(25R)26-oic acid	3β,5α,6β-Trihydroxycholestan-(25R)26-oic acid	3β,5α,6β-triHCa	(25R)CA-3β,5α,6β-triol	450.334	NA	NA	13. Presumptive identification based on exact mass and MSn spectra. If stereochemistry at C-25 is not indicated it is assumed to be 25R
3β,5α,6β,24-Tetrahydroxycholestan-26-oic acid	3β,5α,6β,24-Tetrahydroxycholestan-26-oic acid	3β,5α,6β,24-tetraHCa	CA-3β,5α,6β,24-tetrol	466.329	NA	NA	13. Presumptive identification based on exact mass and MSn spectra. If stereochemistry at C-25 is not indicated it is assumed to be 25R
Footnote
NA, not available; KI, Karolinska Institutet; WU, Washington University; TCR, Toronto Research Chemicals;
